# Supplementary material for: Diagnostic Performance of Contrast-Enhanced Ultrasound (CEUS) in the Evaluation of Solid Renal Masses
Source: Medicina (Kaunas). 2020 Nov 19;56(11):624. doi: 10.3390/medicina56110624 (PMC7699268; doi:10.3390/medicina56110624)
Supplement: Supplementary file 1 [file medicina-56-00624-s001.zip]

Archive with 2 entries (2 files):
- Supplementary Table 1_Sonomorphological characteristics of benign renal lesions.xlsx
- Supplementary Table 2_Sonomorphological characteristics of malignant renal lesions.xlsx
