# Supplementary material for: Diagnostic Performance of Contrast-Enhanced Ultrasound (CEUS) in the Evaluation of Solid Renal Masses
Source: Medicina (Kaunas). 2020 Nov 19;56(11):624. doi: 10.3390/medicina56110624 (PMC7699268; doi:10.3390/medicina56110624)
Supplement: Supplementary file 1 [file medicina-56-00624-s001.zip › Supplementary Table 1_Sonomorphological characteristics of benign renal lesions.xlsx]

## Sheet: Sheet1
Patient ID	Location	Size (cm)	Echogenicity (native B-mode)	Vascularization (Doppler mode)	Contrast enhancement	Histopathology
1	left	3.4	hyperechoic	-	+	AML
2	left	2.5	hypoechoic	-	+	AML
3	left	1.2	hypoechoic	(+)	+	AML
4	left	1.7	hypoechoic	-	+	AML
5	left	1.5	hyperechoic	-	+ / wo	AML
6	right	2.5	hyperechoic	-	+	AML
7	left	2.5	hypoechoic	-	+ / wo	AML
8	left	5.5	hypoechoic	-	+ / wo	OC
9	left	1.4	-	-	+ / wo	OC
10	left	1.7	-	-	+	OC
11	left	1.6	hyper	(+)	+ / wo	OC
12	right	3.6	hypoechoic	(+)	+ / wo	OC
13	right	2.0	hypoechoic	(+)	+	OC
14	left	3.0	hypoechoic	-	+	OC
15	right	2.0	isoechoic	-	+ / wo	OC
16	right	1.8	hypoechoic	-	+ / wo	OC
17	right	1.2	hypoechoic	-	+	OC
18	right	1.8	hypoechoic	-	+ / wo	OC
