# Supplementary material for: Diagnostic Performance of Contrast-Enhanced Ultrasound (CEUS) in the Evaluation of Solid Renal Masses
Source: Medicina (Kaunas). 2020 Nov 19;56(11):624. doi: 10.3390/medicina56110624 (PMC7699268; doi:10.3390/medicina56110624)
Supplement: Supplementary file 1 [file medicina-56-00624-s001.zip › Supplementary Table 2_Sonomorphological characteristics of malignant renal lesions.xlsx]

## Sheet: Tabelle1
Patient ID	Location	Size (cm)	Echogenicity (native B-mode)	Vascularization (Doppler mode)	Contrast enhancement	Result pathology
1	right	2.3	hyperechoic	-	+	CCRCC
2	left	5.0	hypoechoic	-	+	CCRCC
3	right	2.0	hypoechoic	-	+	CCRCC
4	left	4.0	isoechoic	-	+	CCRCC
5	left	3.5	hyperechoic	-	+ / wo	CCRCC
6	right	4.0	hypoechoic	+	+	CCRCC
7	right	2.8	hyperechoic	-	+ / wo	CCRCC
8	left	2.0	hypoechoic	-	+ / wo	CCRCC
9	left	10.0	hypoechoic	-	+	CCRCC
10	left	3.0	hypoechoic	-	+ / wo	CCRCC
11	right	4.5	hypoechoic	-	+	CCRCC
12	left	2.0	hypoechoic	-	+	CCRCC
13	right	5.0	iso-/hypoechoic	(+)	+	CCRCC
14	right	1.0	hypoechoic	-	+ / wo	CCRCC
15	right	1.6	hyperechoic	-	+	CCRCC
16	right	2.0	hypoechoic	-	+ / wo	CCRCC
17	left	4.0	hypoechoic	-	+	CCRCC
18	right	3.0	hypoechoic	+	+ / wo	CCRCC
19	left	4.0	hypoechoic	-	+	CCRCC
20	left	1.5	hypoechoic	-	+	CCRCC
21	left	3.0	isoechoic	-	+ / wo	CCRCC
22	left	2.0	isoechoic	+	+ / wo	CCRCC
23	right	3.5	hypo	-	+ / wo	CCRCC
25	right	1.8	hyper-/hypoechoic	-	+	CCRCC
26	left	2.0	hyperechoic	-	+ / wo	CCRCC
27	right	6.0	hypoechoic	-	+	CCRCC
28	left	1.0	hyperechoic	-	+	CCRCC
29	right	1.9	hypoechoic	-	+	CCRCC
30	left	2.8	isoechoic	+	+ / wo	CCRCC
31	right	2.3	hypoechoic	-	+ / wo	CCRCC
32	left	3.6	hyper-/hypoechoic	-	+ / wo	CCRCC
33	left	7.0	hypoechoic	+	+	CCRCC
34	left	4.5	hypoechoic	-	+	CCRCC
34	right	8.0	hypoechoic	-	+	CCRCC
35	left	3.5	hypoechoic	+	+	CCRCC
36	left	4.0	hypoechoic	-	+ / wo	CCRCC
37	right	4.0	iso	-	+ / wo	CCRCC
38	left	2.0	hypoechoic	-	+	CCRCC
39	right	2.0	hypoechoic	-	+ / wo	CCRCC
40	right	4.0	hypoechoic	-	+	CCRCC
41	left	4.5	hypoechoic	-	+	CCRCC
42	left	2.8	hypoechoic	-	+ / wo	CCRCC
43	right	3.8	hypoechoic	-	+	CCRCC
44	right	6.0	hypoechoic	-	+	CCRCC
45	right	5.0	hypoechoic	-	+	CCRCC
46	right	4.5	hypoechoic	-	+	CCRCC
47	right	3.5	hypoechoic	-	+	CCRCC
48	left	4.0	hypoechoic	-	+ / wo	ChRCC
49	right	1.5	hypoechoic	+	+	ChRCC
50	right	1.2	hypoechoic	(+)	+ / wo	ChRCC
51	right	3.0	isoechoic	-	+ / wo	ChRCC
52	right	2.0	isoechoic	-	+ / wo	ChRCC
53	left	3.0	isoechoic	-	+ / wo	ChRCC
54	right	2.1	isoechoic	+	+ / wo	ChRCC
55	right	2.8	hyperechoic	-	+ / wo	PRCC
56	left	1.8	hyperechoic	(+)	+ / wo	PRCC
57	left	3.5	hyperechoic	-	+	PRCC
58	left	4.0	hyperechoic	-	+ / wo	PRCC
59	right	2.0	hyperechoic	-	+ / wo	PRCC
60	right	3.0	hyperechoic	-	+ / wo	PRCC
61	right	4.0	hyperechoic	-	+ / wo	PRCC
62	right	1.8	hypoechoic	-	+ / wo	PRCC
63	left	3.0	hypoechoic	-	+ / wo	PRCC
64	right	3.0	hypoechoic	-	+ / wo	PRCC
65	right	4.0	hypoechoic	-	+	PRCC
66	bilateral	right 4.5, left 2.3	hypoechoic	-	+ / wo	PRCC
67	left	5.0	hypoechoic	-	+	PRCC
68	left	3.5	hypoechoic	-	+	PRCC
69	right	6.0	hypoechoic	-	+	PRCC
70	right	7.0	hypoechoic	-	+	PRCC
71	right	4.5	hypoechoic	-	+	PRCC
72	right	1.3	hypoechoic	-	+	PRCC
73	left	6.5	hypoechoic	-	+	PRCC
74	right	2.0	hypoechoic	-	+ / wo	PRCC
75	left	1.4	hypoechoic	-	+	PRCC
76	left	4.0	hypoechoic	-	+ / wo	PRCC
77	left	2.3	isoechoic	(+)	+ / wo	PRCC
78	left	2.5	isoechoic	-	+ / wo	PRCC
79	right	3.0	isoechoic	-	+ / wo	PRCC
80	right	2.5	hyperechoic	-	+ / wo	PRCC
81	right	1.0	hypoechoic	-	+ / wo	PRCC
82	right	2.5	hypoechoic	-	+ / wo	PRCC
83	left	3.0	hypoechoic	-	+	PRCC
84	right	1.3	hypoechoic	-	+ / wo	PRCC
85	left	6.0	hypoechoic	-	+	PRCC
86	left	1.0	-	-	+ / wo	PRCC
87	right	1.8	hypoechoic	-	+ / wo	PRCC
88	right	4.5	hypoechoic	-	+ / wo	PRCC
89	left	1.6	hypoechoic	-	+	PRCC
90	right	2.4	isoechoic	-	+ / wo	PRCC
91	right	6.0	hypoechoic	-	+ / wo	PRCC
92	left	1.2	hypoechoic	-	+ / wo	PRCC
93	left	3.0	hypoechoic	-	+	PRCC
94	bilateral	right 0.7, left 1.5	left hyperechoic, right isoechoic	-	+ / wo	PRCC
95	right	4.0	isoechoic	-	+ / wo	PRCC
96	right	7.0	hypoechoic	-	+	PRCC
